# Supplementary material for: Remote Sulfonylation of Anilines with Sodium Sulfifinates Using Biomass-Derived Copper Catalyst
Source: Molecules. 2024 Oct 11;29(20):4815. doi: 10.3390/molecules29204815 (PMC11509939; doi:10.3390/molecules29204815)
Supplement: Supplementary file 1 [file molecules-29-04815-s001.zip]

Archive with 1 entries (1 files):
- molecules-3184989-supplementary.pdf
